# Supplementary material for: Neural field model to reconcile structure with function in primary visual cortex
Source: PLoS Comput Biol. 2017 Oct 24;13(10):e1005821. doi: 10.1371/journal.pcbi.1005821 (PMC5669491; doi:10.1371/journal.pcbi.1005821)
Supplement: S1 Video — (ZIP) [file pcbi.1005821.s001.zip]

Archive with 6 entries (6 files):
- SI1-Fig5C-RWex0p1-Brec0p0.avi
- SI1-Fig5E-RWex0p25-Brec0p0.avi
- SI1-Fig7D-RWex0p25-Brec0p9.avi
- SI1-Fig7E-RWex0p225-Brec0p6.avi
- SI1-Fig7F-RWex0p15-Brec0p4.avi
- readme.txt
