# Supplementary material for: Neural field model to reconcile structure with function in primary visual cortex
Source: PLoS Comput Biol. 2017 Oct 24;13(10):e1005821. doi: 10.1371/journal.pcbi.1005821 (PMC5669491; doi:10.1371/journal.pcbi.1005821)
Supplement: S1 Video — (ZIP) [file pcbi.1005821.s001.zip › readme.txt]

Videos accompanying the paper:
"Neural field model to reconcile structure with function in primary visual cortex", PLOS Computational Biology by James Rankin (University of Exeter) and Frédéric Chavane (CNRS & Aix-Marseilles University)
