# Supplementary material for: Neural field model to reconcile structure with function in primary visual cortex
Source: PLoS Comput Biol. 2017 Oct 24;13(10):e1005821. doi: 10.1371/journal.pcbi.1005821 (PMC5669491; doi:10.1371/journal.pcbi.1005821)
Supplement: S1 Code — The code is also available on the following public repository: https://github.com/QBME/rankin-chavane-neural-field/. (ZIP) [file pcbi.1005821.s002.zip]

Archive with 15 entries (15 files):
- AngSelFcnFCN.m
- BuildMultiRingFcns.m
- ComputeFTRadialHankel.m
- ComputeFiringRate.m
- FCNHSVAngMtx.m
- MapShiftVals.mat
- ModelRHSForODE.m
- MultiRing.m
- OrientationMapsJi.mat
- README.md
- RadFindSlope.m
- RunModel.m
- RunModelParallel.m
- make_colors.m
- utoVSD_FCN.m
