# Supplementary material for: Neural field model to reconcile structure with function in primary visual cortex
Source: PLoS Comput Biol. 2017 Oct 24;13(10):e1005821. doi: 10.1371/journal.pcbi.1005821 (PMC5669491; doi:10.1371/journal.pcbi.1005821)
Supplement: S1 Code — The code is also available on the following public repository: https://github.com/QBME/rankin-chavane-neural-field/. (ZIP) [file pcbi.1005821.s002.zip › AngSelFcnFCN.m]

function [AngMtx,SelMtx]=AngSelFcnFCN(yvsdFour)
N=size(yvsdFour,3);
COMX=reshape(yvsdFour(1,:,:),N,N)-reshape(yvsdFour(3,:,:),N,N);% H-V
COMY=reshape(yvsdFour(2,:,:),N,N)-reshape(yvsdFour(4,:,:),N,N);% A-D
AngMtx=atan2(COMY,COMX);
SelMtx=sqrt(COMX.^2+COMY.^2);
end
