# Supplementary material for: Neural field model to reconcile structure with function in primary visual cortex
Source: PLoS Comput Biol. 2017 Oct 24;13(10):e1005821. doi: 10.1371/journal.pcbi.1005821 (PMC5669491; doi:10.1371/journal.pcbi.1005821)
Supplement: S1 Code — The code is also available on the following public repository: https://github.com/QBME/rankin-chavane-neural-field/. (ZIP) [file pcbi.1005821.s002.zip › ComputeFiringRate.m]

function [S,DS] = ComputeFiringRate(v,th)

  S = 1./ (1 + exp( - v + th) ) - 1./ (1 + exp(th) );

  if nargout > 1
    DS = exp( - v + th)./ (1 + exp( - v + th) ).^2;
  end

end
