# Supplementary material for: Neural field model to reconcile structure with function in primary visual cortex
Source: PLoS Comput Biol. 2017 Oct 24;13(10):e1005821. doi: 10.1371/journal.pcbi.1005821 (PMC5669491; doi:10.1371/journal.pcbi.1005821)
Supplement: S1 Code — The code is also available on the following public repository: https://github.com/QBME/rankin-chavane-neural-field/. (ZIP) [file pcbi.1005821.s002.zip › README.md]

# rankin-chavane-neural-field
Matlab code accompanying the paper

"Neural field model to reconcile structure with function in primary visual cortex", *PLOS Computational Biology*
by James Rankin (University of Exeter) and Frédéric Chavane (CNRS & Aix-Marseilles University)

Visit https://github.com/QBME/rankin-chavane-neural-field for latest version.

A brief description of each file is given here, with detailed comments 
(referencing equations in the paper) provided primarily in `RunModel.m`

* `RunModel.m` - Main script to run the model.
Call with no arugments (reproduces Figure 7E) or with a single string to reproduce another figure (e.g. `RunModel('6B')`). The following are valid figure strings: {'5B','5E','6B','6C','6D','6E','7D','7E','7F','9Btop','9Bbottom'}. For custom parameter values call `RunModel('')` and edit `otherwise` statement under `switch FigString`.

* `RunModelParallel.m` - Parallel version of `RunModel.m`. Identical usage.

The remaining files are not called directly but a brief description is given as follows:

* `ModelRHSForODE.m` - Defines the main equations, 
i.e. model Right Hand Side

* `MultiRing.m` - Used to define Gaussian rings in connectivity

* `BuildMultiRingFcns.m` - constructs components of connectivity

* `RadFindSlope.m` - Function used for Naka-Rushton fits

* `utoVSD_FCN.m` - Function for computing VSD signal

* `FCNHSVAngMtx.m` - Plotting tool for orientation/selectivty colormaps

* `AngSelFcnFCN.m` - Computes mean activity and selectivity from VSD signal

* `ComputeFiringRate.m` - Firing rate function (sigmoid)

* `ComputeFTRadialHankel.m` - Numerical computation of Hankel Transform

* `make_colors.m` - defines some colours for plotting

* `OrientationMapsJi.mat` - Matlab data file with orientation maps J

* `MapShiftVals.mat` - 5 map locations used in study 
