# Supplementary material for: Neural field model to reconcile structure with function in primary visual cortex
Source: PLoS Comput Biol. 2017 Oct 24;13(10):e1005821. doi: 10.1371/journal.pcbi.1005821 (PMC5669491; doi:10.1371/journal.pcbi.1005821)
Supplement: S1 Code — The code is also available on the following public repository: https://github.com/QBME/rankin-chavane-neural-field/. (ZIP) [file pcbi.1005821.s002.zip › RadFindSlope.m]

function [SteepestIdx,PolySlope,linIdx,NRPNew]=RadFindSlope(RadialCoord,DecayOf,slopeWidth,MinRadius,NRFun)


minRadIdx=find(RadialCoord>MinRadius,1);

[~,centerIdx]=min(diff(DecayOf(minRadIdx:end)));
centerIdx=centerIdx+minRadIdx-1;


linIdx=centerIdx-slopeWidth:centerIdx+slopeWidth;
p=polyfit(RadialCoord(linIdx),DecayOf(linIdx),1);
PolySlope=p;

SteepestIdx=centerIdx;

    opts=optimset('display','off');
NRLSQFun=@(p,x) NRFun(x,p(1),p(2),p(3));
NRPar0=[5,20,0.0];
NRlb=[0.5,1,-.5];
NRub=[20,25,.5];

[NRPNew,~,~,lsqflag]=lsqcurvefit(NRLSQFun,NRPar0,RadialCoord,DecayOf,NRlb,NRub,opts);
